# Supplementary material for: Reduced immune function predicts disease susceptibility in frogs infected with a deadly fungal pathogen
Source: Conserv Physiol. 2016 Apr 15;4(1):cow011. doi: 10.1093/conphys/cow011 (PMC4834730; doi:10.1093/conphys/cow011)
Supplement: Supplementary Data [file cow011supp.zip]

Archive with 3 entries (3 files):
- cow011supp_fig1.pdf
- cow011supp_Appendix_S1.xlsx
- manifest.xml
