# Supplementary material for: Reduced immune function predicts disease susceptibility in frogs infected with a deadly fungal pathogen
Source: Conserv Physiol. 2016 Apr 15;4(1):cow011. doi: 10.1093/conphys/cow011 (PMC4834730; doi:10.1093/conphys/cow011)
Supplement: Supplementary Data [file cow011supp.zip › cow011supp_Appendix_S1.xlsx]

## Sheet: LLFdata
Reduced immune function predicts disease susceptibility in frogs infected with a deadly fungal pathogen (Savage et al.)
											White blood cell counts
Individual	Clutch	InfGroup	DyingGroup	Group	Group2	DPI	Daily % BMI	BKA	asinBKA	TotalCells	L	N	E	M	B	NL	LOG10NL	LOG10InfLoad	InfLoad	MaxLoad	PercMaxLoad
2A	2	Control	NO	Uninfected	Uninfected	1	NA	29.25	0.57	NA	NA	NA	NA	NA	NA	NA	NA	0	0	0	NA
7P	7	Control	NO	Uninfected	Uninfected	1	NA	19.38	0.46	NA	NA	NA	NA	NA	NA	NA	NA	0	0	0	NA
4H	4	Control	NO	Uninfected	Uninfected	4	2.08	NA	NA	100	93	3	2	1	1	3.2	0.509	0	0	0	NA
7Q	7	Control	NO	Uninfected	Uninfected	4	3.57	63.58	0.92	NA	NA	NA	NA	NA	NA	NA	NA	0	0	0	NA
UnkA	U	Control	NO	Uninfected	Uninfected	4	4.17	31.61	0.6	NA	NA	NA	NA	NA	NA	NA	NA	0	0	0	NA
5F	5	Control	NO	Uninfected	Uninfected	8	0.63	13.19	0.37	NA	NA	NA	NA	NA	NA	NA	NA	0	0	0	NA
7A	7	Control	NO	Uninfected	Uninfected	8	1.39	39.93	0.68	NA	NA	NA	NA	NA	NA	NA	NA	0	0	0	NA
UnkB	U	Control	NO	Uninfected	Uninfected	8	1.39	0.6	0.08	NA	NA	NA	NA	NA	NA	NA	NA	0	0	0	NA
2L	2	Control	NO	Uninfected	Uninfected	15	0.78	82.14	1.13	100	89	6	0	5	0	6.7	0.829	0	0	0	NA
7H	7	Control	NO	Uninfected	Uninfected	15	1.18	12.16	0.36	NA	NA	NA	NA	NA	NA	NA	NA	0	0	0	NA
UnkD	U	Control	NO	Uninfected	Uninfected	15	1.85	0	0	100	92	7	1	0	0	7.6	0.881	0	0	0	NA
4M	4	Control	NO	Uninfected	Uninfected	29	0.94	28.37	0.56	NA	NA	NA	NA	NA	NA	NA	NA	0	0	0	NA
5K	5	Control	NO	Uninfected	Uninfected	29	0.94	12.68	0.36	NA	NA	NA	NA	NA	NA	NA	NA	0	0	0	NA
7L	7	Control	NO	Uninfected	Uninfected	29	0.63	37.65	0.66	100	95	4	1	0	0	4.2	0.624	0	0	0	NA
2M	2	Control	NO	Uninfected	Uninfected	42	0.95	94.37	1.33	100	99	0	0	1	0	0	0	0	0	0	NA
4L	4	Control	NO	Uninfected	Uninfected	42	0.81	100	1.57	NA	NA	NA	NA	NA	NA	NA	NA	0	0	0	NA
5J	5	Control	NO	Uninfected	Uninfected	42	1.57	6.86	0.26	NA	NA	NA	NA	NA	NA	NA	NA	0	0	0	NA
6B	6	Control	NO	Uninfected	Uninfected	42	1.36	34.7	0.63	NA	NA	NA	NA	NA	NA	NA	NA	0	0	0	NA
7V	7	Control	NO	Uninfected	Uninfected	42	0.86	22.55	0.49	NA	NA	NA	NA	NA	NA	NA	NA	0	0	0	NA
7Y	7	Control	NO	Uninfected	Uninfected	42	1.92	14.89	0.4	100	91	3	1	4	1	3.3	0.518	0	0	0	NA
2F	2	Control	NO	Uninfected	Uninfected	55	1.54	0	0	100	95	4	0	0	1	4.2	0.624	0	0	0	NA
4A	4	Control	NO	Uninfected	Uninfected	55	0.83	51.65	0.8	NA	NA	NA	NA	NA	NA	NA	NA	0	0	0	NA
4D	4	Control	NO	Uninfected	Uninfected	55	0.61	93.56	1.31	100	96	1	1	0	2	1	0.018	0	0	0	NA
5G	5	Control	NO	Uninfected	Uninfected	55	1.39	44.28	0.73	100	96	3	1	0	0	3.1	0.495	0	0	0	NA
5Q	5	Control	NO	Uninfected	Uninfected	55	1.14	100	1.57	100	94	3	0	0	0	3.2	0.504	0	0	0	NA
7R	7	Control	NO	Uninfected	Uninfected	55	0.87	58.5	0.87	100	98	1	1	0	0	1	0.009	0	0	0	NA
7Z	7	Control	NO	Uninfected	Uninfected	55	1.65	21.22	0.48	NA	NA	NA	NA	NA	NA	NA	NA	0	0	0	NA
UnkC	U	Control	NO	Uninfected	Uninfected	55	0.95	70.87	1	100	87	8	3	0	2	9.2	0.964	0	0	0	NA
5M	5	Infected	YES	Infected-Dying	Dying	29	0.6	0.52	0.07	100	84	5	6	5	0	6	0.775	6.991	9800000	9800000	100
5O	5	Infected	YES	Infected-Dying	Dying	34	0.42	11.94	0.35	50	82	8	0	10	0	9.8	0.989	6.354	2258400	2854000	79.1
7U	7	Infected	YES	Infected-Dying	Dying	34	0.68	9.88	0.32	NA	NA	NA	NA	NA	NA	NA	NA	6.758	5722000	5722000	100
4B	4	Infected	YES	Infected-Dying	Dying	40	0.54	0	0	100	75	16	5	4	0	21.3	1.329	5.529	337800	337800	100
4G	4	Infected	YES	Infected-Dying	Dying	40	-0.13	0.08	0.03	100	64	30	1	5	0	46.9	1.671	6.557	3604000	3604000	100
5D	5	Infected	YES	Infected-Dying	Dying	42	0.3	23.14	0.5	100	69	25	5	1	0	36.2	1.559	6.603	4008000	4008000	100
7W	7	Infected	YES	Infected-Dying	Dying	42	-0.21	32.86	0.61	NA	NA	NA	NA	NA	NA	NA	NA	6.435	2720000	2720000	100
2J	2	Infected	YES	Infected-Dying	Dying	43	-0.08	24.32	0.52	NA	NA	NA	NA	NA	NA	NA	NA	6.917	8260000	8260000	100
7B	7	Infected	YES	Infected-Dying	Dying	49	0.63	29.62	0.58	NA	NA	NA	NA	NA	NA	NA	NA	6.552	3568000	3568000	100
7E	7	Infected	YES	Infected-Dying	Dying	50	0.08	17.24	0.43	50	92	6	0	2	0	6.5	0.814	7.191	15540000	15540000	100
7AA	7	Infected	YES	Infected-Dying	Dying	34	0	NA	NA	NA	NA	NA	NA	NA	NA	NA	NA	6.748	5600000	5600000	100
7AB	7	Infected	YES	Dead	Found Dead	31	0.2	NA	NA	NA	NA	NA	NA	NA	NA	NA	NA	7.525	33500000	33500000	100
2E	2	Infected	NO	Infected-Surviving	InfND	1	NA	24.61	0.52	25	68	32	0	0	0	47.1	1.673	3.829	6740	6740	100
4K	4	Infected	NO	Infected-Surviving	InfND	1	NA	15.26	0.4	100	75	22	0	3	0	29.3	1.467	3.215	1640	1640	100
5A	5	Infected	NO	Infected-Surviving	InfDisease	1	NA	92.68	1.3	NA	NA	NA	NA	NA	NA	NA	NA	6.176	1500000	1500000	100
7D	7	Infected	NO	Infected-Surviving	InfDisease	1	NA	26.67	0.54	NA	NA	NA	NA	NA	NA	NA	NA	2.806	640	640	100
7G	7	Infected	NO	Infected-Surviving	InfDisease	1	NA	7.74	0.28	100	88	10	0	2	0	11.4	1.056	3.088	1226	1226	100
4I	4	Infected	NO	Infected-Surviving	InfND	4	0	0	0	100	63	12	21	3	1	19	1.28	2.711	514	514	100
5L	5	Infected	NO	Infected-Surviving	InfDisease	4	0	38.76	0.67	100	96	0	4	0	0	0	0	2.979	952	952	100
7S	7	Infected	NO	Infected-Surviving	InfND	4	-1.47	22.48	0.49	NA	NA	NA	NA	NA	NA	NA	NA	2.794	622	622	100
2H	2	Infected	NO	Infected-Surviving	InfND	8	-0.6	15.48	0.4	NA	NA	NA	NA	NA	NA	NA	NA	4.106	12760	12760	100
4E	4	Infected	NO	Infected-Surviving	InfND	8	0	0	0	100	98	1	0	1	0	1	0.009	3.96	9120	9120	100
5N	5	Infected	NO	Infected-Surviving	InfND	8	1.25	22.25	0.49	50	60	36	4	0	0	60	1.778	3.895	7860	7860	100
7K	7	Infected	NO	Infected-Surviving	InfND	8	0.78	33.01	0.61	100	89	11	0	0	0	12.4	1.092	3.062	1154	1154	100
7N	7	Infected	NO	Infected-Surviving	InfND	8	2.5	0	0	NA	NA	NA	NA	NA	NA	NA	NA	4.258	18100	18100	100
2I	2	Infected	NO	Infected-Surviving	InfND	15	0.39	2.66	0.16	NA	NA	NA	NA	NA	NA	NA	NA	5.207	161000	313000	51.4
4F	4	Infected	NO	Infected-Surviving	InfDisease	15	0.78	80.52	1.11	NA	NA	NA	NA	NA	NA	NA	NA	6.125	1334000	1334000	100
5I	5	Infected	NO	Infected-Surviving	InfDisease	15	0.74	40.02	0.68	NA	NA	NA	NA	NA	NA	NA	NA	4.07	11740	11740	100
7C	7	Infected	NO	Infected-Surviving	InfDisease	15	1.43	13.12	0.37	NA	NA	NA	NA	NA	NA	NA	NA	5.606	403200	403200	100
7T	7	Infected	NO	Infected-Surviving	InfND	15	0.74	92.01	1.28	NA	NA	NA	NA	NA	NA	NA	NA	5.171	148400	148400	100
2P	2	Infected	NO	Infected-Surviving	InfND	29	0.24	57.98	0.87	100	98	2	0	0	0	2	0.31	2.967	926	926	100
4P	4	Infected	NO	Infected-Surviving	InfDisease	29	0.63	86.56	1.2	100	93	3	4	0	0	3.2	0.509	6.464	2910000	2910000	100
7F	7	Infected	NO	Infected-Surviving	InfDisease	29	0.28	100	1.57	100	85	8	4	3	0	9.4	0.974	5.59	388600	1380000	28.2
7J	7	Infected	NO	Infected-Surviving	InfDisease	29	0.43	100	1.57	100	89	5	4	2	0	5.6	0.75	6.469	2942000	2942000	100
2C	2	Infected	NO	Infected-Surviving	InfDisease	42	0.26	25.05	0.52	50	100	0	0	0	0	0	0	5.658	455200	1520000	29.9
2K	2	Infected	NO	Infected-Surviving	InfDisease	42	-0.29	68.74	0.98	100	91	3	5	0	1	3.3	0.518	6.144	1392000	1392000	100
5B	5	Infected	NO	Infected-Surviving	InfDisease	42	0.27	27.56	0.55	NA	NA	NA	NA	NA	NA	NA	NA	6.176	1500000	1500000	100
6A	6	Infected	NO	Infected-Surviving	InfDisease	42	0.22	NA	NA	100	89	8	3	0	0	9	0.954	6.723	5280000	5280000	100
7I	7	Infected	NO	Infected-Surviving	Dying	42	0.38	NA	NA	100	97	1	2	0	0	1	0.013	5.994	986000	3840600	25.7
2B	2	Infected	NO	Infected-Surviving	InfND	55	0.15	100	1.57	100	95	1	3	1	0	1.1	0.022	5.681	480000	1104000	43.5
2D	2	Infected	NO	Infected-Surviving	InfND	55	0.41	100	1.57	100	96	4	0	0	0	4.2	0.62	5.667	464000	2088000	22.2
3A	3	Infected	NO	Infected-Surviving	InfND	55	0.07	66.53	0.95	100	87	11	1	1	0	12.6	1.102	6.349	2234000	7400000	30.2
4C	4	Infected	NO	Infected-Surviving	InfND	55	0.11	45.38	0.74	NA	NA	NA	NA	NA	NA	NA	NA	6.239	1732000	1732000	100
4J	4	Infected	NO	Infected-Surviving	InfND	55	0.36	7.15	0.27	NA	NA	NA	NA	NA	NA	NA	NA	5.877	754000	2102000	35.9
5C	5	Infected	NO	Infected-Surviving	InfND	55	0.34	68.44	0.97	100	94	1	2	2	1	1.1	0.027	5.814	652000	1462000	44.6
5E	5	Infected	NO	Infected-Surviving	InfND	55	0.8	19.6	0.46	NA	NA	NA	NA	NA	NA	NA	NA	6.014	1032000	2446000	42.2
5H	5	Infected	NO	Infected-Surviving	InfND	55	0.63	78.39	1.09	NA	NA	NA	NA	NA	NA	NA	NA	6.335	2162000	2162000	100
6C	6	Infected	NO	Infected-Surviving	InfND	55	0.52	60.49	0.89	NA	NA	NA	NA	NA	NA	NA	NA	5.989	974000	2445600	39.8
6E	6	Infected	NO	Infected-Surviving	InfND	55	0.64	19.6	0.46	NA	NA	NA	NA	NA	NA	NA	NA	6.182	1522000	7020000	21.7
