# Supplementary material for: Reduced immune function predicts disease susceptibility in frogs infected with a deadly fungal pathogen
Source: Conserv Physiol. 2016 Apr 15;4(1):cow011. doi: 10.1093/conphys/cow011 (PMC4834730; doi:10.1093/conphys/cow011)
Supplement: Supplementary Data [file cow011supp.zip › manifest.xml]

<?xml version="1.0" encoding="ISO-8859-1"?>
<!DOCTYPE datasupp PUBLIC "-//HIGHWIRE//DTD HighWire Data Supplement Manifest//EN" "http://schema.highwire.org/private/dtd/hwx/datasupplement_manifest.dtd">
<datasupp sitecode="conphys">
<resource type="resourceid">cow011</resource>
<linktext>Supplementary Data</linktext>
<title>Supplementary Data</title>
<description>Supplementary Data</description>
<file>
<filename>cow011supp_fig1.pdf</filename>
<linktext>Supplementary Figure 1</linktext>
<title>Supplementary Figure 1</title>
<description>pdf file</description>
</file>
<file>
<filename>cow011supp_Appendix_S1.xlsx</filename>
<linktext>Supplementary Appendix_S1</linktext>
<title>Supplementary Appendix_S1</title>
<description>xlsx file</description>
</file>
</datasupp>
